# Supplementary material for: Periodontal Bacteria and Outcomes Following Aneurysmal Subarachnoid Hemorrhage: A Prospective Observational Analysis
Source: Biomedicines. 2025 Dec 25;14(1):48. doi: 10.3390/biomedicines14010048 (PMC12837805; doi:10.3390/biomedicines14010048)
Supplement: Supplementary file 1 [file biomedicines-14-00048-s001.zip]

Archive with 1 entries (1 files):
- biomedicines-3996943-supplementary.pdf
